# Supplementary material for: Phytochemical Analysis of Phenolics, Sterols, and Terpenes in Colored Wheat Grains by Liquid Chromatography with Tandem Mass Spectrometry
Source: Molecules. 2021 Sep 14;26(18):5580. doi: 10.3390/molecules26185580 (PMC8469967; doi:10.3390/molecules26185580)
Supplement: Supplementary file 1 [file molecules-26-05580-s001.zip]

Archive with 1 entries (1 files):
- molecules-1362350-supplementary.pdf
